# Supplementary material for: Genomic Analysis Reveals New Integrative Conjugal Elements and Transposons in GBS Conferring Antimicrobial Resistance
Source: Antibiotics (Basel). 2023 Mar 9;12(3):544. doi: 10.3390/antibiotics12030544 (PMC10044541; doi:10.3390/antibiotics12030544)
Supplement: Supplementary file 1 [file antibiotics-12-00544-s001.zip]

Archive with 1 entries (1 files):
- antibiotics-2228124-supplementary.pdf
